# Supplementary material for: Clinical characteristics and immune profile alterations in vaccinated individuals with breakthrough Delta SARS-CoV-2 infections
Source: Nat Commun. 2022 Jul 9;13:3979. doi: 10.1038/s41467-022-31693-7 (PMC9271076; doi:10.1038/s41467-022-31693-7)
Supplement: Supplementary file 3 — Source Data [file 41467_2022_31693_MOESM3_ESM.xlsx]

## Sheet: Figure 1 and table 1
Number	Hospital number	Gender	Age	Clinical classification	Comorbidities	Vaccine dose	Time of first dose	Time of second dose	Fever	Cough	Sputum	Sore throat	Dyspnea	Vomit	Headache	Diarrhea	Fatigue		Note: Patient selection and demographics and baseline characteristics of COVID-19 patients infected with the Delta variant
1	255172	Female	52	moderate	w/o	non-vac			1	1	1	0	0	0	0	0	0
2	255225	Female	47	mild	w/o	2-dose	2021-04-02	2021-05-05	0	0	0	0	0	0	0	0	0
3	255257	male	24	moderate	w/o	non-vac			1	1	1	1	1	1	1	1	1
4	255254	male	26	mild	w/o	1-dose	2021-05-15		1	1	0	0	0	0	1	0	0
5	255219	Female	55	moderate	hypertension	non-vac			1	1	1	0	0	1	0	0	1
6	255288	Female	58	moderate	liver disease	1-dose	2021-05-06		1	1	1	1	1	0	1	0	0
7	255296	male	24	mild	w/o	non-vac			0	1	1	0	0	0	0	0	0
8	255340	male	33	moderate	smoking history	non-vac			1	1	1	1	0	0	1	0	0
9	255312	Female	50	moderate	w/o	non-vac			1	1	1	0	0	0	1	0	1
10	255551	Female	21	mild	w/o	1-dose	2021-03-21		1	1	1	1	0	0	0	0	0
11	255472	Female	58	moderate	thyroid disease	1-dose	2021-05-14		1	0	0	0	0	0	0	0	0
12	255237	Female	53	severe	hypertension	non-vac			1	1	1	1	1	0	0	0	0
13	255507	Female	44	moderate	w/o	non-vac			1	1	1	0	1	0	0	1	1
14	255474	Female	45	moderate	lung disease	1-dose	2021-05-14		0	1	1	1	0	0	1	0	1
15	255342	Female	22	moderate	w/o	non-vac			1	1	1	1	0	0	0	0	0
16	255556	male	44	moderate	w/o	2-dose	2020-12-21	2021-02-08	1	1	1	1	0	0	1	0	1
17	255480	male	53	moderate	smoking history	non-vac			0	1	1	0	0	0	0	0	0
18	255266	Female	44	moderate	chronic heart disease	non-vac			1	1	1	1	0	0	0	1	0
19	255486	Female	41	moderate	w/o	non-vac			1	1	1	0	0	0	0	0	0
20	255086	Female	38	moderate	w/o	1-dose	2021-05-05		1	1	1	0	0	0	1	0	1
21	255320	Female	55	moderate	diabetes	non-vac			1	1	1	0	0	0	0	0	1
22	255173	Female	53	moderate	w/o	1-dose	2021-04-28		1	1	1	1	0	0	0	0	0
23	255385	Female	36	moderate	w/o	1-dose	2021-04-22		1	1	1	1	0	0	0	0	0
24	255590	male	45	moderate	w/o	non-vac			1	1	0	0	0	0	0	1	1
25	255458	male	35	moderate	w/o	non-vac			1	1	1	0	0	0	0	0	0
26	255339	male	58	moderate	w/o	1-dose	2021-05-13		1	1	1	1	1	0	0	0	1
27	255351	Female	21	mild	w/o	non-vac			1	1	1	0	0	0	0	0	0
28	255368	male	31	mild	w/o	2-dose	2021-01-06	2021-02-04	1	1	1	1	0	0	1	0	0
29	255369	male	25	moderate	w/o	non-vac			1	1	1	1	0	0	1	0	1
30	255343	male	24	moderate	w/o	non-vac			1	1	0	1	0	0	1	0	0
31	255291	male	58	mild	w/o	non-vac			1	1	1	0	0	0	1	0	0
32	255284	Female	31	moderate	thyroid disease	1-dose	2021-05-06		1	1	1	1	0	0	0	0	0
33	255349	male	45	moderate	smoking history	1-dose	2021-05-16		1	1	1	1	1	0	0	1	1
34	255263	Female	38	moderate	w/o	non-vac			1	1	1	0	1	0	1	0	1
35	255286	male	31	mild	w/o	2-dose	2021-03-18	2021-04-24	1	1	0	0	0	0	0	0	0
36	255228	Female	41	moderate	w/o	1-dose	2021-04-28		1	1	1	1	0	0	0	0	0
37	255283	Female	46	mild	w/o	1-dose	2021-05-06		0	1	1	0	0	0	0	0	0
38	255361	male	37	moderate	w/o	2-dose	2021-04-07	2021-04-21	0	0	0	0	0	0	0	0	0
39	255302	Female	46	moderate	w/o	1-dose	2021-05-07		0	0	0	0	1	0	0	0	0
40	255230	Female	48	moderate	thyroid disease	2-dose	2021-04-02	2021-05-05	0	1	0	0	0	0	0	0	0
41	255403	Female	34	moderate	w/o	non-vac			1	1	1	1	0	0	0	0	0
42	255433	Female	45	moderate	w/o	2-dose	2021-04-12	2021-05-12	1	1	1	0	1	0	1	0	0
43	255442	Female	44	moderate	w/o	1-dose	2021-05-02		0	1	1	0	0	0	0	0	0
44	255169	Female	38	moderate	w/o	non-vac			1	1	1	0	0	0	0	0	0
45	255157	male	45	moderate	w/o	1-dose	2021-05-05		1	1	1	0	0	1	1	1	0
46	255336	Female	58	moderate	w/o	1-dose	2021-05-04		0	1	1	0	0	0	1	0	0
47	255261	Female	59	severe	w/o	non-vac			1	1	1	0	1	0	0	0	0
48	255401	Female	52	moderate	w/o	1-dose	2021-04-28		1	1	1	0	0	0	0	0	0
49	255448	Female	42	moderate	thyroid disease	2-dose	2021-04-24	2021-05-25	0	1	1	0	0	0	0	0	0
50	255375	Female	37	moderate	w/o	non-vac			1	1	1	0	1	1	1	1	0
51	255607	Female	43	moderate	chronic heart disease	non-vac			1	1	1	1	0	0	1	0	0
52	255588	Female	24	moderate	thyroid disease	non-vac			0	1	1	1	0	0	0	0	1
53	255281	Female	52	moderate	w/o	non-vac			1	1	1	1	1	0	0	0	0
54	255500	Female	27	moderate	w/o	2-dose	2020-12-21	2021-01-19	1	1	1	0	1	0	0	0	0
55	255287	Female	40	moderate	w/o	2-dose	2021-04-21	2021-05-21	1	1	1	1	0	0	0	0	0
56	255518	male	36	moderate	w/o	2-dose	2020-12-21	2021-01-19	1	1	1	1	0	0	1	0	0
57	255580	Female	45	moderate	w/o	non-vac			1	1	1	1	1	0	0	0	0
58	255301	Female	58	moderate	diabetes	non-vac			1	1	1	0	0	0	0	1	0
59	255321	male	37	mild	w/o	2-dose	2021-04-27	2021-05-11	0	0	0	0	0	0	0	0	0
60	255483	Female	32	moderate	hypertension	non-vac			1	1	1	1	1	0	1	0	0
61	255317	male	58	moderate	w/o	1-dose	2021-05-04		1	1	1	0	0	0	1	0	0
62	255498	Female	45	moderate	w/o	1-dose	2021-04-12		1	1	1	1	1	1	1	0	0
63	255290	Female	50	severe	hypertension	non-vac			1	1	1	1	1	0	0	0	1
64	255400	male	53	moderate	w/o	1-dose	2021-04-28		1	1	1	0	1	0	0	1	0
65	255552	male	38	mild	w/o	non-vac			1	1	1	1	1	0	0	1	1
66	255399	male	31	moderate	smoking history	non-vac			0	0	0	0	1	0	0	0	1
67	255210	male	32	mild	w/o	2-dose	2021-04-15	2021-05-14	1	1	1	0	0	0	0	0	0
68	255282	Female	54	moderate	w/o	1-dose	2021-05-11		1	1	1	0	0	0	0	0	0
69	255502	Female	43	mild	w/o	non-vac			0	1	1	0	0	0	0	0	0
70	255432	male	55	moderate	smoking history	non-vac			1	1	1	1	1	0	0	0	0

## Sheet: Figure 2a 
Non-vac (n=35)	1-dose (n=22)	2-dose (n=13)
18	18	21		Note: Peak viral load. The maximum viral load (represented by the lowest Ct value) for every patient during the entire hospitalization was selected.
15	15	40
15	19	12
18	15	20
16	17	29
19	17	16
20	25	22
20	18	17
14	28	22
21	16	18
15	17	18
17	18	14
16	20	18
16	22
18	27
16	24
19	21
24	18
17	19
20	40
18	19
17	15
28
20
25
22
21
19
18
15
16
18
16
25
23

## Sheet: Figure 2b 
Viral RNA clearance time (Days)	Non-vaccinated (n=35)	1-dose vaccine (n=22)	2-dose vaccine (n=13)
11	1
16	1				Note: Kinetics of SARS-CoV-2 RNA clearance.
16	1
17	1
17	1
17	1
17	1
18	1
18	1
18	1
18	1
18	1
18	1
19	1
19	1
19	1
19	1
19	1
20	1
20	1
21	1
22	1
22	1
22	1
22	1
23	1
23	1
24	1
25	1
26	1
27	1
31	1
34	1
45	1
55	1
2		1
10		1
12		1
15		1
15		1
17		1
17		1
18		1
18		1
20		1
20		1
20		1
22		1
22		1
23		1
24		1
25		1
26		1
27		1
31		1
32		1
35		1
0			1
13			1
14			1
14			1
15			1
16			1
17			1
17			1
18			1
21			1
23			1
26			1
28			1

## Sheet: Figure 2c
Days	Ct	group		Note
3	24.59	0		0	non-vac
4	18.089	0		1	1-dose
5	25.119	0		2	2-dose
12	36.206	0
14	30.328	0		Note: Overall changes in viral RNA (Ct value) during hospitalization
16	33.458	0
24	36.58	0
26	40	0
1	19.34	0
3	15.106	0
5	19.39	0
7	18.317	0
10	26.23	0
12	23.991	0
14	30.775	0
17	28.496	0
18	35.411	0
23	35.86	0
24	38.525	0
28	39.498	0
31	39.218	0
32	37.6	0
33	39.195	0
34	40	0
1	19.17	0
2	15.296	0
7	29.101	0
9	35.551	0
26	40	0
1	18.98	0
3	17.945	0
5	20.121	0
7	20.358	0
9	24.331	0
20	36.323	0
22	33.749	0
25	40	0
7	24.39	0
9	19.461	0
18	25.634	0
20	34.557	0
26	22.117	0
42	30.58	0
43	33.944	0
44	31.33	0
45	40	0
4	29.6	0
6	19.63	0
8	23.753	0
11	34.082	0
14	32.305	0
16	38.05	0
17	35.118	0
20	37.316	0
21	40	0
3	20.014	0
19	40	0
1	14.39	0
3	16.747	0
5	22.827	0
7	25.804	0
10	32.292	0
15	37.465	0
18	36.422	0
19	40	0
5	21.181	0
7	25.379	0
9	30.691	0
11	30.381	0
14	36.71	0
19	36.305	0
24	37.759	0
25	40	0
0	26.473	0
2	14.898	0
4	20.824	0
6	27.566	0
8	24.847	0
10	30.587	0
14	40	0
3	19.66	0
4	16.551	0
6	17.484	0
8	18.55	0
11	32.596	0
16	35.729	0
22	36.61	0
23	38.084	0
24	40	0
0	30.259	0
2	16.041	0
4	21.822	0
7	32.822	0
10	31.835	0
12	39.363	0
16	38.633	0
17	37.771	0
19	40	0
1	23.27	0
3	15.546	0
5	21.984	0
7	22.067	0
10	31.221	0
13	36.21	0
16	39.979	0
17	37.926	0
18	36.533	0
21	37.884	0
22	40	0
2	20.51	0
4	17.95	0
6	28.919	0
9	33.402	0
12	33.129	0
17	36.041	0
18	40	0
1	22.25	0
3	16.077	0
5	22.473	0
7	23.338	0
10	30.859	0
12	36.901	0
14	37.782	0
16	38.701	0
17	38.975	0
18	40	0
3	19.25	0
5	23.869	0
7	23.922	0
11	35.699	0
15	37.859	0
18	39.137	0
20	39.668	0
22	40	0
3	30.11	0
5	23.98	0
7	24	0
11	32.504	0
15	35.893	0
18	37.463	0
19	38.893	0
20	36.192	0
22	40	0
0	22.89	0
1	16.984	0
3	19.775	0
6	24.04	0
9	32.113	0
13	39.007	0
14	33.53	0
16	30.708	0
23	37.904	0
24	38.427	0
25	37.089	0
27	40	0
4	19.833	0
6	36.212	0
8	35.338	0
16	23.286	0
17	24.982	0
18	27.152	0
19	40	0
4	31.72	0
6	18.065	0
10	29.642	0
14	28.496	0
17	35.438	0
18	40	0
1	17.011	0
4	16.534	0
7	25.962	0
10	31.779	0
11	34.446	0
12	34.788	0
15	38.666	0
16	40	0
5	33.2	0
8	27.53	0
15	39.003	0
17	38.994	0
18	40	0
2	22.35	0
15	20.499	0
18	37.662	0
20	39.555	0
22	36.37	0
23	40	0
2	24.77	0
4	26.971	0
6	25.064	0
10	36.932	0
12	34.055	0
17	39.26	0
18	40	0
6	28.302	0
8	24.788	0
10	26.425	0
14	22.39	0
16	35.44	0
21	36.3	0
24	38.962	0
27	40	0
5	20.96	0
11	30.387	0
16	39.939	0
17	36.48	0
18	40	0
5	19.01	0
7	23.273	0
9	28.962	0
15	39.152	0
16	40	0
4	18.068	0
5	23.705	0
7	25.552	0
10	33.711	0
13	30.016	0
20	40	0
2	15.409	0
4	21.118	0
6	26.726	0
8	30.652	0
10	33.5	0
12	36.602	0
15	38.491	0
17	40	0
1	20.842	0
2	15.665	0
3	19.055	0
5	20.477	0
8	23.366	0
10	23.06	0
13	32.087	0
15	38.541	0
16	37.024	0
17	40	0
3	18.268	0
5	21.051	0
7	28.268	0
9	36.646	0
10	32.311	0
12	34.07	0
13	23.282	0
14	37.25	0
15	34.928	0
17	40	0
4	17.146	0
6	22.214	0
8	30.39	0
10	28.825	0
13	26.954	0
14	28.689	0
18	32.943	0
19	33.464	0
20	33.586	0
21	35.844	0
22	37.735	0
27	38.457	0
30	38.496	0
31	40	0
1	24.51	0
4	29.833	0
8	26.32	0
23	34.683	0
36	38.183	0
50	38.38	0
53	37.22	0
55	40	0
8	24.523	0
10	23.245	0
14	36.644	0
15	25.914	0
26	40	0
1	16.119	0
3	17.354	0
5	18.586	0
7	28.812	0
9	31.904	0
11	37.109	0
19	40	0
1	18.875	1
3	17.599	1
5	18.78	1
7	26.258	1
9	36.868	1
11	39.161	1
13	35.384	1
17	40	1
2	14.522	1
4	18.07	1
5	15.251	1
7	27.911	1
10	21.54	1
16	24.682	1
24	39.057	1
25	40	1
3	19.86	1
5	18.865	1
7	29.259	1
9	28.61	1
11	30.507	1
13	30.38	1
15	36.871	1
17	32.056	1
19	36.563	1
20	40	1
3	31.3	1
5	15.491	1
7	17.883	1
9	20.258	1
11	28.176	1
13	32.868	1
15	28.048	1
17	37.356	1
18	38.634	1
20	29.239	1
21	39.993	1
22	39.619	1
23	35.29	1
25	32.539	1
26	40	1
2	19.46	1
3	16.897	1
5	22.632	1
8	22.162	1
10	29.3	1
12	34.367	1
17	32.556	1
19	35.904	1
20	40	1
0	32.14	1
1	30.069	1
2	17.121	1
4	20.933	1
6	29.797	1
8	36.153	1
10	40	1
4	28.97	1
6	25.405	1
8	28.228	1
10	34.293	1
12	37.522	1
14	35.85	1
16	34.045	1
21	37.256	1
22	30.034	1
23	30.801	1
24	37.188	1
26	39.727	1
27	38.47	1
31	33.533	1
32	40	1
4	27.72	1
6	17.583	1
8	20.413	1
10	26.251	1
13	36.374	1
18	36.934	1
21	39.68	1
22	37.271	1
26	37.709	1
27	40	1
4	30.2	1
8	36.002	1
9	31.165	1
11	29.679	1
13	28.074	1
16	35.533	1
17	37.229	1
20	39.097	1
22	37.933	1
23	36.727	1
24	40	1
0	29.633	1
2	16.39	1
4	19.257	1
6	20.665	1
8	31.406	1
10	31.672	1
13	38.354	1
16	37.441	1
17	38.838	1
18	36.474	1
21	38.602	1
22	40	1
1	20.46	1
2	18.106	1
4	21.217	1
6	26.256	1
8	17.149	1
12	30.329	1
16	38.472	1
17	36.83	1
20	36.725	1
21	37.25	1
23	39.651	1
24	39.546	1
25	38.438	1
27	37.57	1
28	35.164	1
32	39.573	1
34	39.375	1
35	40	1
1	18.385	1
3	20.843	1
5	23.698	1
7	29.905	1
9	34.618	1
12	40	1
1	24.09	1
3	19.884	1
5	20.3	1
7	28.644	1
14	38.758	1
15	40	1
3	38.16	1
5	23.729	1
6	22.02	1
8	27.315	1
13	28.998	1
15	30.19	1
16	34.847	1
17	34.188	1
18	40	1
7	33.73	1
9	30.367	1
10	28.51	1
12	27.975	1
15	31.514	1
19	26.066	1
20	34.512	1
21	27.414	1
22	40	1
4	34.29	1
6	23.82	1
8	34.429	1
12	24.288	1
14	28.585	1
15	32.487	1
16	31.905	1
17	40	1
2	21.18	1
6	32.228	1
10	31.613	1
12	37.476	1
14	36.832	1
15	40	1
1	23.842	1
4	18.235	1
6	22.387	1
9	36.471	1
10	33.723	1
12	35.942	1
15	38.764	1
18	40	1
7	18.87	1
11	31.113	1
12	29.549	1
14	37.937	1
17	37.373	1
20	40	1
3	33.35	1
5	19.422	1
7	19.763	1
9	31.186	1
11	30.893	1
16	38.256	1
18	39.956	1
20	40	1
0	17.478	1
2	15.878	1
4	14.853	1
6	18.075	1
8	26.384	1
13	27.747	1
15	25.275	1
16	31.628	1
17	24.547	1
18	22.496	1
20	36.791	1
21	37.556	1
22	39.57	1
23	40	1
4	31.69	1
6	19.138	1
11	23.948	1
13	37.677	1
15	29.107	1
17	27.008	1
18	35.742	1
19	28.93	1
20	20.343	1
21	34.205	1
22	39.568	1
23	25.024	1
24	40	1
2	24.764	2
5	20.768	2
7	27.909	2
9	37.252	2
11	38.665	2
13	34.288	2
15	33.05	2
17	40	2
1	28.22	2
3	11.813	2
5	20.826	2
7	26.44	2
9	29.948	2
11	36.597	2
13	30.335	2
16	38.599	2
19	38.873	2
21	30.704	2
23	36.435	2
25	35.951	2
27	39.349	2
28	40	2
4	23.25	2
6	22.81	2
8	35.406	2
10	20.488	2
14	39.983	2
21	33.78	2
22	38.867	2
23	40	2
5	34.19	2
7	33.851	2
9	28.752	2
11	36.623	2
13	31.988	2
15	40	2
1	15.793	2
3	21.322	2
5	29.125	2
7	21.806	2
10	32.036	2
14	39.6	2
17	31.935	2
18	38.22	2
19	35.431	2
21	36.401	2
22	36.614	2
24	31.803	2
26	40	2
1	22.05	2
3	21.66	2
5	33.413	2
8	22.568	2
11	32.45	2
14	40	2
1	24.2	2
2	16.697	2
4	23.242	2
6	24.033	2
8	30.134	2
10	37.878	2
12	36.257	2
14	38.325	2
16	36.54	2
17	40	2
6	21.529	2
8	32.156	2
12	35.363	2
16	37.944	2
17	36.325	2
18	40	2
2	30.03	2
5	17.693	2
7	21.442	2
9	35.469	2
11	35.879	2
12	35.435	2
13	40	2
1	37.006	2
3	18.143	2
5	21.294	2
6	25.376	2
7	34.924	2
9	37.588	2
11	37.543	2
14	40	2
1	14.346	2
5	29.313	2
7	38.403	2
9	20.171	2
13	39.715	2
14	40	2
3	17.974	2
5	24.75	2
6	30.495	2
7	19.038	2
8	25.591	2
10	36.569	2
11	30.171	2
12	33.821	2
13	38.487	2
14	37.097	2
15	27.174	2
16	29.715	2
17	39.966	2
19	36.118	2
20	36.64	2
21	40	2

## Sheet: Figure 2d and Table S1
Viral at day 8				Viral at day 10
Non-vac (n=35)	1-dose (n=22)	2-dose (n=13)		Non-vac (n=35)	1-dose (n=22)	2-dose (n=13)
25.119	26.258	27.909		25.119	36.868	37.252			Note: Viral RNA level on day 8 and 10.
18.317	27.911	26.44		26.23	21.54	29.948
29.101	29.259	22.81		35.551	28.61	20.488
20.358	20.258	33.851		24.331	28.176	36.623
24.39	22.162	21.806		19.461	29.3	32.036
23.753	36.153	33.413		23.753	40	32.45
20.014	28.228	30.134		20.014	34.293	30.134
25.804	20.413	32.156		32.292	26.251	32.156
25.379	36.002	21.442		30.691	29.679	35.469
24.847	29.679	34.924		30.587	31.672	37.588
18.55	17.149	38.403		18.55	17.149	38.403
32.822	29.905	25.591		31.835	34.618	36.569
22.067	28.644	40		31.221	28.644	40
28.919	27.315			33.402	27.315
23.338	28.51			30.859	28.51
23.922	23.82			23.922	24.288
24	32.228			24	31.613
24.04	22.387			32.113	36.471
35.338	18.87			23.286	31.113
18.065	19.763			29.642	31.186
25.962	26.384			31.779	26.384
27.53	19.138			27.53	23.948
20.499				20.499
25.064				36.932
24.788				26.425
20.96				20.96
23.273				28.962
25.552				33.711
30.652				30.652
23.366				23.06
28.268				32.311
30.39				28.825
26.32				26.32
24.523				23.245
28.812				31.904

## Sheet: Figure 3g
Non-vac	1-dose	2-dose
1.9975	1.832	0.0045		Note: Peak pneumonia volume for each patient.
23.6695	15.7285	0
27.4105	9.702	1.1305
43.32	0.612	0.0785
19.6135	8.4205	4.4485
40.036	4.1705	0.304
58.022	2.5515	1.3075
0	3.7285	0
11.3465	11.4285	0
7.2575	2.299	0
0	3.3345	0.298
34.1235	8.5275	4.4335
9.7135	1.2285	3.4025
0.5025	3.164
0.158	11.81
0	38.315
8.1065	0.27
5.428	2.9035
0.2735	0
4.148
0.3975
5.7685
0.382
9.808
2.145
1.2065
2.4915
8.116
18.447

## Sheet: Figure 3h
Non-vac	1-dose	2-dose
13	14	8
15	17	10		Note: Pneumonia absorbance time.
11	15	7
16	12	8
19	11	11
14	10	14
15	9	14
17	13	16
25	10
14	13
16	12
10	11
17	16
11	20
12	13
21	19
19	6
19	18
19
14
14
14
17
17
20
17

## Sheet: Figure 3i
Days	pneumonia (%)	group
2	0	0
6	0.88525	0		Note:	0	Non-vac
10	1.96975	0			1	1-dose
13	1.7877	0			2	2-dose
19	1.13475	0		Overall changes in pneumonia during the whole hospitalization
30	0.46955	0
37	0.19795	0
1	5.15775	0
4	4.73385	0
7	10.9683	0
9	19.0801	0
12	23.8151	0
15	12.5184	0
18	14.1008	0
21	15.0109	0
24	14.0674	0
29	7.7408	0
1	1.90255	0
3	7.36735	0
6	16.1471	0
7	21.3693	0
9	27.6969	0
11	5.94945	0
16	4.1707	0
20	2.10975	0
33	0.0279	0
41	0	0
1	0	0
4	1.36705	0
7	23.881	0
10	43.293	0
16	23.998	0
24	21.3556	0
34	20.5493	0
45	16.5556	0
54	7.5664	0
7	0.74125	0
10	11.0422	0
13	19.7849	0
19	9.9425	0
24	13.7718	0
27	13.869	0
31	12.4938	0
55	11.0183	0
73	9.48955	0
91	8.8643	0
4	0.2777	0
7	23.383	0
10	40.2352	0
14	27.2259	0
17	17.5531	0
20	16.4939	0
31	13.0702	0
38	13.9964	0
3	22.3306	0
6	58.0484	0
15	37.6931	0
20	43.2962	0
27	51.69	0
35	31.3946	0
41	16.5223	0
58	5.57445	0
5	0	0
9	0	0
15	0	0
23	0	0
34	0	0
0	0.00535	0
3	0.28145	0
6	7.23325	0
9	11.4151	0
17	6.3389	0
28	5.1356	0
36	1.49825	0
5	0.0428	0
8	1.81525	0
12	7.08875	0
18	5.63495	0
25	3.63815	0
26	0	0
33	0.3296	0
40	0.1891	0
70	0.0528	0
0	0	0
4	0	0
10	0	0
18	0	0
30	0	0
1	2.1125	0
4	6.08645	0
6	20.4642	0
8	34.0399	0
10	22.6087	0
14	19.6674	0
18	19.3952	0
22	19.2223	0
31	17.6404	0
38	12.836	0
2	0.6873	0
6	3.17655	0
10	9.62695	0
16	5.26345	0
28	0.6412	0
1	0.01535	0
4	0.09745	0
7	0.49425	0
10	0.2419	0
13	0	0
16	0	0
27	0	0
7	0.1616	0
17	0.07905	0
31	0	0
3	0	0
7	0	0
13	0	0
18	0	0
31	0	0
38	0	0
0	0	0
3	1.2636	0
9	8.09105	0
11	5.9653	0
15	4.3632	0
17	3.37425	0
23	1.54315	0
36	0.8857	0
70	0	0
4	3.47215	0
7	5.3896	0
12	4.6522	0
16	3.5409	0
19	3.27815	0
29	0.04255	0
4	0	0
7	0.07675	0
9	0.27695	0
17	0.15045	0
21	0.0758	0
29	0.00465	0
38	0	0
1	0	0
4	0.1114	0
7	3.64505	0
10	4.1246	0
13	3.56245	0
19	2.36125	0
23	0.9838	0
29	0.31305	0
4	0.13815	0
11	0.40275	0
19	0.13115	0
31	0.02395	0
83	0.01465	0
139	0	0
2	0	0
8	5.78245	0
13	3.37525	0
19	2.80845	0
24	1.3548	0
34	0.31045	0
53	0.2286	0
86	0	0
2	0	0
9	0.3784	0
14	0.22305	0
28	0.1221	0
39	0	0
6	9.7456	0
10	6.9769	0
14	3.1679	0
20	2.45255	0
27	1.35915	0
34	1.4302	0
42	1.54895	0
89	3.42585	0
1	0	0
3	0.09115	0
4	0.26835	0
7	2.1615	0
14	0.6167	0
17	0.01	0
31	0.0321	0
4	0.20135	0
7	0.72975	0
12	1.21505	0
17	0.26625	0
24	0.14255	0
28	0.09465	0
34	0.0507	0
83	0.03465	0
2	0.55335	0
5	1.1284	0
13	2.54055	0
17	0	0
23	0.20925	0
34	0	0
1	0.0651	0
4	0.0679	0
8	7.6103	0
12	8.1202	0
20	2.07475	0
29	0	0
35	0	0
1	0	0
5	2.33595	0
11	18.2169	0
17	13.3478	0
23	9.65545	0
32	1.11475	0
39	1.21455	0
1	0	1
4	0.10045	1
7	1.83715	1
10	1.8434	1
14	1.34715	1
29	0.775	1
36	0.0314	1
2	0	1
6	3.601	1
9	15.6974	1
13	12.7697	1
17	5.1763	1
24	2.3838	1
35	0.18625	1
3	0	1
6	2.86585	1
9	6.9996	1
12	9.7974	1
15	6.60055	1
19	5.693	1
22	5.098	1
30	2.27555	1
37	2.0371	1
1	0	1
4	0.2191	1
7	5.2217	1
10	12.4199	1
12	11.907	1
16	7.35625	1
20	1.9506	1
24	0.6766	1
39	0.13375	1
3	0	1
6	0	1
9	0.6174	1
12	0.16235	1
15	0.10095	1
18	0.00535	1
21	0.00535	1
24	0	1
35	0	1
51	0	1
1	0	1
5	5.32095	1
8	8.4763	1
11	5.8376	1
15	3.08945	1
17	2.47745	1
20	1.73945	1
32	0.73165	1
2	0	1
5	0.31925	1
8	8.48185	1
11	6.2932	1
16	1.1436	1
19	0.07905	1
23	0.0744	1
31	0	1
1	0.3906	1
4	3.0581	1
7	4.28285	1
10	1.9614	1
19	1.7226	1
26	1.2097	1
3	0.7177	1
6	2.52855	1
9	1.8374	1
12	1.3284	1
15	1.18295	1
18	0.48215	1
21	0.32935	1
29	0.21235	1
41	0.11095	1
3	0.32715	1
5	0.9029	1
9	3.75445	1
13	0.24395	1
21	0.03325	1
35	0	1
54	0	1
4	3.2596	1
7	11.5205	1
10	6.39335	1
13	3.27345	1
16	2.96395	1
19	2.2721	1
22	1.3552	1
33	0.9892	1
0	0	1
3	0	1
6	1.41045	1
9	2.2573	1
13	0.47215	1
16	0	1
19	0	1
31	0	1
38	0	1
1	1.01385	1
4	1.39645	1
8	3.28065	1
12	1.65335	1
16	1.6148	1
20	1.3792	1
47	0.27165	1
1	0.02675	1
4	5.80805	1
7	19.0833	1
10	12.7131	1
13	6.94265	1
16	4.90795	1
20	4.09255	1
29	3.65455	1
7	8.05045	1
10	28.54	1
15	22.6426	1
18	19.8583	1
21	17.0794	1
24	7.73355	1
36	1.1593	1
1	0.0107	1
4	0.7154	1
7	8.41275	1
11	4.85265	1
14	2.75595	1
22	0.91215	1
29	0.58475	1
1	0	1
2	0	1
4	0.0558	1
7	1.04705	1
12	1.25145	1
16	0.6559	1
24	0.1209	1
31	0.0372	1
3	0.1149	1
6	2.83155	1
9	2.6104	1
13	2.57385	1
16	3.1328	1
20	1.6171	1
27	0.9919	1
7	11.594	1
10	9.9652	1
13	3.85225	1
17	4.16905	1
20	3.66265	1
24	1.88375	1
41	0.3789	1
1	0	1
4	9.04095	1
8	18.8495	1
10	30.4382	1
13	17.55	1
17	8.1083	1
26	1.23895	1
82	0	1
13	17.5602	1
15	38.1545	1
19	22.1272	1
23	19.2623	1
26	12.5353	1
29	10.1471	1
36	12.0021	1
43	8.10295	1
75	1.1984	1
97	0.44525	1
143	0.05185	1
4	0.09025	1
8	0.0428	1
11	0.01605	1
14	0	1
26	0	1
35	0	1
2	0.6699	1
6	0.279	1
10	0.279	1
14	0.1116	1
24	0	1
0	0.12305	1
7	0.1277	1
15	0.20585	1
24	0.10025	1
83	0.01605	1
126	0.03745	1
1	0.07905	1
6	1.78705	1
11	2.94595	1
18	2.00745	1
30	0.4548	1
7	0	1
12	0	1
2	0	2
5	0.00465	2
8	0	2
11	0	2
13	0	2
17	0	2
20	0	2
28	0	2
35	0	2
0	0	2
3	0	2
10	0	2
19	0	2
26	0	2
34	0	2
0	0	2
4	0.3342	2
7	1.10485	2
10	0.43125	2
13	0.29585	2
16	0.23025	2
19	0.2584	2
22	0.22885	2
38	0.1814	2
4	0.07745	2
7	0.0714	2
11	0.0414	2
22	0	2
32	0	2
5	4.37845	2
8	4.04135	2
11	2.57095	2
14	0.9806	2
17	0.75075	2
20	0.12535	2
28	0.01395	2
35	0.01395	2
1	0	2
5	0	2
10	0	2
18	0.3028	2
37	0	2
67	0	2
1	0	2
5	1.27975	2
11	0.49145	2
15	0.4131	2
23	0.0207	2
30	0	2
0	0	2
3	0	2
8	0	2
11	0	2
14	0	2
18	0	2
26	0	2
6	0	2
9	0	2
14	0	2
18	0	2
27	0	2
35	0	2
87	0	2
2	0	2
5	0	2
12	0	2
34	0	2
0	0	2
7	0.3016	2
14	0.1816	2
22	0.0186	2
42	0	2
0	0.5859	2
4	3.5366	2
10	4.48195	2
14	2.40425	2
26	0.01605	2
44	0	2
2	0.1116	2
3	0	2
7	3.38525	2
11	3.38505	2
16	2.55095	2
20	1.12565	2
34	0.0214	2

## Sheet: Figure 4a
	Serum cytokine levels at weeks 0, 1, and 2. A total of 72 (of 92) cytokines measured by O-link technology were included
					Hc													Non-vac-0w																	Non-vac-1w
	IL-8	2.8226	2.6669	2.47744	3.05751	2.18892	1.48017	2.58777	2.53328	3.73986	2.58777			IL-8	2.80241	2.92766	4.4561	2.94608	3.50177	3.19906	3.06491	2.7006	2.68375			IL-8	4.80362	2.80131	4.17369	4.75347	4.33315	4.39053	3.16228	2.80307	2.36394	3.28143	2.16436	2.99211	1.29758	5.01879	3.7627	2.51134	3.27275			IL-8	2.73704	2.90816	3.78403
	VEGFA	8.22998	8.03879	7.93793	8.76683	8.70694	7.66846	7.82528	7.83044	8.06914	8.03879			VEGFA	8.18986	8.4319	9.52675	8.08588	8.5242	7.64232	8.30334	8.60464	8.30352			VEGFA	9.16248	8.20819	8.78655	9.38818	9.04104	10.7957	8.52976	8.06938	7.65804	8.09253	7.54277	8.08608	8.25104	9.14163	9.50388	8.48857	8.22854			VEGFA	8.25528	9.05047	8.6274
	CD8A	8.36961	6.97236	7.88053	7.63932	7.72457	7.27967	7.92184	7.43513	7.61966	7.63932			CD8A	8.85973	8.72991	7.5377	8.23666	7.28695	7.34159	7.28593	7.18033	8.59985			CD8A	8.60265	7.59386	7.64633	8.12792	7.19379	7.9134	7.50929	8.38642	8.01943	7.90181	7.92534	7.67763	7.43215	7.57633	8.009	7.33357	8.59215			CD8A	7.69992	8.45269	7.65027
	MCP-3	0.08929	-0.79257	0.64211	0.44917	0.83858	0.62443	1.08303	-0.02699	0.56628	0.56628			MCP-3	1.41025	1.04262	4.16556	0.73848	0.61616	0.31903	1.40217	1.15145	1.25162			MCP-3	4.47201	1.84099	4.50519	4.23227	1.88096	4.70233	1.48603	2.18763	-0.02251	0.45651	1.03636	1.97533	0.64859	4.66793	1.89891	0.26036	2.53373			MCP-3	1.25151	2.28323	2.76116
	GDNF	2.36353	0.916	1.87816	1.14864	0.9829	1.26435	1.33119	2.06657	1.59176	1.33119			GDNF	1.95737	1.65694	1.24637	0.85525	1.59124	1.9391	2.15416	1.75182	2.19194			GDNF	1.23309	1.24948	0.96468	1.24083	1.00925	1.49325	1.15632	1.20571	1.81886	0.28567	1.84467	1.17742	2.20898	0.50825	2.37964	1.55477	2.54509			GDNF	1.6426	1.16154	1.555
	CDCP1	-0.25242	0.12965	0.24802	0.1981	0.53584	-0.49046	-0.17081	-0.46946	0.10758	0.10758			CDCP1	-0.40689	1.42214	0.36376	0.17662	-0.36488	-0.21899	1.17735	0.97671	0.49644			CDCP1	1.4297	0.95473	1.22682	0.54437	0.65966	1.36973	0.21575	0.61908	0.24018	-1.40761	0.60188	0.1738	0.67428	1.2007	0.27329	0.61036	0.68379			CDCP1	0.07412	1.41288	1.09477
	CD244	4.98146	5.87941	5.00859	5.64193	5.45665	4.99133	5.45498	5.14897	4.78741	5.14897			CD244	4.98362	5.49619	4.95625	4.61104	4.71279	4.60978	4.92022	4.79131	4.42296			CD244	3.92849	5.20535	4.64057	4.9339	4.34705	5.88316	3.96952	3.5554	4.36327	4.64793	4.20479	3.88405	4.11595	3.92448	4.7474	4.44511	4.28055			CD244	5.36657	4.71123	4.76741
	IL-7	0.79462	1.22766	1.10079	1.10726	1.11072	0.19946	1.21062	0.33524	0.63825	1.10079			IL-7	0.11269	0.78822	0.48896	0.03356	0.66007	0.12509	0.75848	0.85795	-0.04151			IL-7	0.57345	0.99613	0.60018	1.4504	0.43546	2.27104	0.18834	0.50355	-0.33538	0.59688	-0.52216	-0.30336	0.03941	-0.09121	0.42475	0.16352	0.08297			IL-7	0.8359	1.07537	0.38244
	OPG	8.22279	8.43813	8.44826	8.18272	8.11411	8.36443	7.72065	8.3183	8.07181	8.22279			OPG	9.64876	8.0324	8.49127	8.29808	8.52832	7.78242	8.1334	8.45941	8.25294			OPG	8.82233	8.07393	8.56382	8.95255	8.76187	9.00411	8.65954	8.20309	7.52982	8.28471	7.77294	8.40986	7.89549	9.12974	8.57351	8.52082	8.50512			OPG	7.95624	9.38488	8.27881
	TGF-β1	4.75849	4.57763	4.04415	5.67703	5.63046	3.64385	3.991	3.65574	3.809	4.04415			TGF-β1	4.39736	4.14246	3.98813	3.82227	3.71776	4.19502	4.52115	5.13337	4.01298			TGF-β1	3.81644	4.40035	3.64409	5.12167	4.08797	5.4975	3.88637	3.96882	3.36994	3.64131	3.27043	3.41796	3.51076	4.06419	4.58859	3.69964	3.86158			TGF-β1	3.98537	4.66376	3.28092
	uPA	9.01391	8.68823	8.84645	8.95359	8.71343	8.84136	8.62195	8.70045	8.64119	8.71343			uPA	8.51765	9.32148	9.55963	9.0569	8.82249	9.02247	9.11786	8.92763	9.30424			uPA	9.3029	8.76798	9.77513	9.21804	9.3188	10.2573	9.39234	8.80429	9.03901	9.85085	8.79552	9.7134	8.39002	9.48689	9.2156	9.24233	9.36922			uPA	8.89005	8.95644	9.39372
	IL-6	1.51415	1.62328	1.36113	0.92865	1.55902	0.64571	1.59497	1.33772	1.68564	1.51415			IL-6	2.21136	3.03459	4.61003	1.7539	2.76491	2.18318	2.01817	4.0227	3.15362			IL-6	5.08461	2.86688	4.88739	4.36162	3.54659	3.04989	3.38715	2.3574	1.20146	1.2916	1.11677	2.2687	3.18724	4.53008	4.33958	2.42837	3.6874			IL-6	1.26135	2.36077	3.12334
	MCP-1	9.43571	8.96055	9.02849	9.83421	8.94657	9.19894	8.75344	9.52081	10.3175	9.19894			MCP-1	11.1687	10.1681	11.0493	8.98896	10.688	9.47558	9.87185	9.80431	10.1094			MCP-1	12.0945	9.42789	11.5125	11.7247	10.8313	10.0611	10.4005	9.90253	8.71871	9.68949	8.86669	9.44872	9.2665	11.2755	10.8071	9.79625	10.1737			MCP-1	9.56656	9.59299	9.96396
	CXCL11	6.96035	6.7107	6.14109	7.34066	6.8767	6.45881	6.64114	6.16979	7.47121	6.7107			CXCL11	8.72195	8.42667	9.53829	9.29596	9.06154	8.26074	9.1546	9.22144	9.84775			CXCL11	8.36099	9.20729	7.88142	8.99416	8.41791	9.11281	8.93117	8.12088	7.19774	7.88389	6.72799	7.81447	6.31476	9.62904	9.60311	8.76256	9.55029			CXCL11	7.97115	8.14625	9.13308
	AXIN1	6.01331	5.01329	6.42075	6.00742	6.31426	4.24951	5.63826	4.36682	4.38019	5.63826			AXIN1	5.64129	5.95456	5.18117	4.97901	4.55287	4.71683	5.44412	6.09829	4.22981			AXIN1	3.71296	4.62448	4.31714	5.89353	5.34804	7.06797	4.24163	4.24659	4.39024	4.69078	3.38001	3.1898	4.41735	3.7309	5.30813	3.94935	3.5171			AXIN1	5.75971	5.85056	4.76376
	TRAIL	5.54087	4.8375	5.46033	5.59781	5.25696	5.07005	5.17504	5.27482	5.21448	5.25696			TRAIL	6.39886	6.09579	5.33258	5.72426	5.85535	5.93863	6.47634	5.35839	5.9168			TRAIL	4.42955	4.96794	3.57995	4.58236	5.60866	5.32909	5.56305	5.39715	5.11393	5.70521	5.63906	4.89735	5.02584	5.5879	5.73414	5.56061	5.8121			TRAIL	5.48163	5.26206	5.04533
	CXCL9	5.0977	4.19676	4.93322	4.98223	4.30457	4.85058	4.83012	4.86419	6.43071	4.86419			CXCL9	5.543	4.76645	5.91926	4.44746	5.22939	5.40404	5.78309	6.11083	5.80631			CXCL9	6.04536	4.76336	6.84265	8.41807	5.73527	6.0498	5.15075	5.45913	4.73999	4.95094	4.69681	5.09526	5.50736	5.59282	6.3505	6.46303	6.28138			CXCL9	5.01196	6.07594	6.53617
	CST5	4.76168	4.39687	4.41924	5.09387	3.86303	5.08304	4.0313	5.43138	3.74118	4.41924			CST5	4.55174	4.38865	3.88303	3.64091	4.78172	3.7713	4.78424	4.65875	3.52472			CST5	4.18941	3.49405	3.40455	4.04164	4.14277	4.29986	4.06668	4.07564	4.80693	3.72768	3.63654	3.87564	4.47709	3.64143	4.00813	4.25469	3.3961			CST5	4.66773	4.53159	3.73594
	OSM	1.18489	1.96753	2.35763	1.88334	3.09162	1.49195	1.26311	2.36748	3.07796	1.96753			OSM	2.63103	3.14051	3.01697	2.06749	2.98554	1.68397	4.11257	3.03019	2.65102			OSM	3.48464	2.94977	3.91702	3.10688	2.63477	3.30873	2.4366	3.83154	1.61129	0.5399	2.3887	1.3684	2.15667	3.02128	3.98695	1.654	2.14458			OSM	0.58467	1.34919	1.35436
	CXCL1	9.81918	9.10693	9.89131	9.54581	9.41737	8.91063	9.52262	8.93807	9.18308	9.41737			CXCL1	9.49935	9.30626	8.66433	8.74404	7.85673	9.20872	8.83666	9.16906	8.02895			CXCL1	8.02469	9.34874	7.66455	10.0825	8.80383	10.0715	9.09965	8.48211	8.56095	9.46527	7.49136	7.6174	7.79014	8.45717	8.88496	8.4046	8.3717			CXCL1	9.76108	9.59581	8.99479
	CCL4	4.62624	3.97193	4.33335	5.32185	5.18702	3.26948	4.18806	4.75853	5.12955	4.62624			CCL4	4.74958	4.07429	4.59723	3.27716	3.71142	3.57669	4.41951	4.22581	3.85564			CCL4	5.11819	4.39798	4.13199	5.9824	4.81297	5.03352	4.37148	3.89461	4.08998	4.01687	3.55711	3.36002	3.62724	4.39263	3.63748	4.08391	4.16822			CCL4	4.00442	4.67581	4.36607
	CD6	3.70028	3.63941	3.63522	3.25878	3.22691	2.98276	3.27088	2.96609	2.90696	3.25878			CD6	4.1318	2.44005	2.47639	3.66952	2.69162	3.26755	3.45334	2.71297	3.71888			CD6	2.5344	2.06628	2.3852	2.83874	3.83122	2.81474	2.42968	2.92433	4.30101	4.05535	3.43927	2.26937	3.07747	3.56813	2.73259	3.45944	3.35576			CD6	3.14459	3.74895	3.36806
	SCF	6.90536	6.94442	7.39835	6.93992	6.75344	6.90281	6.51559	7.06163	6.65071	6.90536			SCF	6.62486	6.29155	7.29358	6.93111	7.73414	6.77407	7.22471	7.31677	6.87906			SCF	7.37701	6.74876	5.83992	6.51244	6.88493	6.98803	7.5485	6.92379	6.43645	7.15701	6.67413	6.69083	6.80392	7.11158	7.17392	7.20474	6.75259			SCF	6.81541	5.86394	5.7047
	IL-18	6.7209	6.11137	6.62396	7.11872	7.35077	6.45544	6.85712	6.36588	5.95642	6.62396			IL-18	7.36471	7.72147	7.44994	6.5793	6.09796	7.32236	7.42135	7.57429	7.96401			IL-18	8.20318	7.93924	7.61859	8.29431	7.5777	7.96531	6.63591	7.48518	6.78866	7.28997	7.52729	7.67706	7.09544	8.59486	8.22852	6.4075	8.06041			IL-18	6.54513	7.43048	8.46474
	TGF-α	1.37361	0.48992	1.33337	0.41199	1.52954	1.2584	0.8491	0.59738	1.0214	1.0214			TGF-α	1.02845	0.93367	2.03283	0.73584	1.40671	0.72542	1.27008	1.26398	1.38614			TGF-α	1.26684	1.43646	2.02524	1.72692	1.18212	1.66004	0.84441	1.81454	0.51616	1.63585	0.70944	1.10413	1.89563	0.63618	1.93918	1.48028	1.04251			TGF-α	1.58951	1.75822	1.78067
	MCP-4	11.4999	12.581	11.2516	12.0506	11.859	12.3474	10.9417	11.3834	12.0542	11.859			MCP-4	12.3995	11.0603	11.5067	10.7526	10.8333	10.9988	10.6535	11.9733	10.174			MCP-4	11.4092	11.0358	10.1268	12.018	11.7975	12.2117	11.0619	10.4883	10.9709	10.4083	10.5476	11.1057	11.3889	9.40164	10.8662	11.737	9.8892			MCP-4	12.0007	12.5917	11.5564
	CCL11	6.161	5.69043	5.40671	5.98722	4.75752	5.94335	5.11763	5.41223	5.55372	5.55372			CCL11	6.05255	5.17562	6.0876	4.62091	5.46999	4.81598	6.10604	5.9216	5.30369			CCL11	5.77125	5.17652	4.8286	5.61977	5.98547	5.91986	5.42378	5.76325	5.37717	5.5039	5.09948	5.33089	5.7948	5.71326	5.58068	5.21728	5.34047			CCL11	5.52889	6.16393	5.22766
	TNFSF14	3.13236	3.3893	3.23008	2.73271	3.89454	2.89396	3.41303	2.7745	1.98651	3.13236			TNFSF14	2.69587	3.13789	3.27525	2.78715	2.353	2.50346	3.3574	3.23167	2.92279			TNFSF14	3.31927	3.10284	4.70432	3.72509	3.27436	4.69961	2.50884	3.65055	2.44831	2.21691	2.39681	2.05626	1.979	3.04356	3.50565	1.7295	2.62983			TNFSF14	2.50173	3.18724	2.89256
	MMP-1	11.7533	13.1713	11.638	12.6889	12.1269	11.8913	11.8015	11.0442	11.7035	11.8015			MMP-1	11.1782	12.0821	12.6367	12.2007	10.9009	10.7682	11.0517	13.1134	10.6323			MMP-1	12.4776	11.0069	12.0533	11.9677	12.2952	13.7183	10.7843	11.417	11.5932	10.3483	9.69722	12.2093	11.7518	12.1003	12.3601	11.4989	10.068			MMP-1	13.0964	13.0704	12.1884
	LIF-R	1.22112	0.92048	1.04531	0.90028	0.83167	0.80194	1.08358	0.99566	0.91383	0.92048			LIF-R	1.63847	2.08446	1.54869	1.00015	1.55106	1.15444	1.5745	1.15069	1.62111			LIF-R	1.85579	1.11807	1.66066	1.62851	1.54245	1.78761	1.32473	0.91325	1.04852	1.1222	1.18211	1.26328	0.94005	2.11765	1.98567	1.51328	2.0431			LIF-R	0.87668	1.21009	1.35627
	FGF-21	3.75746	2.12556	1.12808	3.62886	3.66341	1.61182	3.49948	1.15683	2.65648	2.65648			FGF-21	5.60402	5.38343	1.75192	4.91565	3.2352	3.16215	3.49007	1.15548	2.46738			FGF-21	0.53746	5.05872	1.96465	4.33808	3.69523	2.59676	3.70741	5.1154	2.20755	2.31811	2.9894	3.37058	1.80344	5.53444	4.31571	4.25337	1.72934			FGF-21	2.81462	3.47314	3.61105
	CCL19	8.0042	7.17627	7.34167	7.11779	7.96684	7.48006	7.80174	7.24009	7.29605	7.34167			CCL19	8.47137	7.70581	8.40606	8.25593	9.39133	8.28274	8.88448	9.39017	9.71981			CCL19	9.07629	8.28432	9.25926	9.58958	7.93113	8.52509	8.41672	7.7481	8.30849	8.25381	6.97201	8.24728	8.00205	7.94778	9.58624	8.52165	9.17677			CCL19	7.76141	8.35135	8.42521
	IL-10RB	4.28313	3.74419	4.13163	4.33786	4.21712	3.84916	4.09993	3.9752	3.46901	4.09993			IL-10RB	3.97701	4.04164	3.73016	3.93318	3.77218	3.9005	3.68033	3.79756	3.74384			IL-10RB	4.57663	3.8843	3.91178	4.81555	4.30968	4.35811	3.62384	3.77082	3.79926	4.05883	4.05008	3.88245	3.87266	3.96506	4.24124	4.08194	3.79133			IL-10RB	4.12353	4.34677	4.00778
	IL-18R1	6.01221	5.64174	5.74172	5.63437	6.57106	5.32225	6.15024	5.59057	5.77857	5.74172			IL-18R1	6.53749	7.22263	6.47382	6.16734	6.66315	6.28677	6.69408	6.25185	6.69048			IL-18R1	7.15065	7.11226	6.59283	6.74123	6.3494	6.78716	5.67528	6.34356	6.07616	6.28751	5.95063	6.46922	6.03114	7.563	6.53799	5.70222	6.91321			IL-18R1	6.0497	5.99488	7.58292
	PD-L1	4.89686	5.21588	4.36901	5.6403	5.32212	4.65861	4.44074	4.44057	4.84995	4.84995			PD-L1	4.02092	4.90566	4.84813	3.45772	3.81238	4.59539	4.80061	5.33402	4.32448			PD-L1	5.15987	5.42789	5.04135	6.47181	4.35183	6.2886	4.8811	4.3963	4.58927	3.30072	3.91471	4.48747	4.37782	5.31146	6.0797	4.75544	4.55237			PD-L1	5.34979	4.97936	5.47143
	CXCL5	10.2152	11.5103	10.8069	9.74284	10.0875	9.58325	11.0737	9.86582	10.1218	10.1218			CXCL5	10.3508	10.6072	9.49759	9.75716	9.94388	8.73813	10.1081	10.3541	8.6949			CXCL5	7.55902	10.0621	7.72247	10.2335	9.42055	11.0402	9.42847	9.02135	8.16121	10.1081	6.08576	6.57969	8.02685	5.78789	8.69547	9.50403	7.67046			CXCL5	9.48301	9.56918	8.35725
	TRANCE	2.8787	1.22069	2.17051	3.01409	2.84949	2.02368	3.72677	1.43472	2.91714	2.84949			TRANCE	2.53476	3.70485	1.69668	3.30889	3.03421	2.87709	2.54254	2.04522	3.35103			TRANCE	2.41049	2.54315	0.07435	2.00231	2.05752	2.44484	2.44492	2.57138	3.30743	2.78214	2.97601	2.26611	2.41715	1.11814	1.43284	1.81249	1.73835			TRANCE	4.14302	3.0128	1.38638
	HGF	6.2776	6.28383	6.54372	6.38826	6.58669	6.2558	6.06195	5.94979	6.04962	6.2776			HGF	6.45274	6.64609	6.78358	5.68264	6.03002	5.66563	6.90519	6.4463	6.13711			HGF	7.18076	6.68765	7.22714	9.39436	6.74214	7.55316	6.1024	6.84828	5.47826	5.67563	5.86271	6.5071	6.04521	6.93101	6.77795	6.00003	6.17028			HGF	6.26931	6.68014	6.51391
	IL-12B	4.27418	3.5196	4.91536	4.61414	5.33031	4.14972	5.11047	4.54242	3.95133	4.54242			IL-12B	5.16804	5.95865	4.61372	5.22293	5.45221	4.5659	5.0269	4.87622	6.77141			IL-12B	4.97559	4.41606	4.51675	4.30373	5.30842	4.83003	5.58594	5.00843	4.49688	5.3284	4.4595	3.88392	3.94294	4.48908	5.4144	5.44407	6.45623			IL-12B	6.199	4.8624	3.61674
	ARTN	1.86247	0.26888	1.60722	0.75986	1.84049	0.39974	1.60948	1.16924	0.19353	1.16924			ARTN	0.24474	-0.10122	1.15621	-0.04246	1.09914	0.86776	0.46392	2.16274	0.4237			ARTN	1.63635	1.30967	1.26282	1.63329	2.09406	1.68111	1.18597	1.02614	-0.15552	0.76113	0.57848	1.57875	1.51608	0.51273	1.41054	1.85743	0.31324			ARTN	1.52766	1.12999	1.99638
	MMP-10	6.66135	6.43644	6.46213	8.49851	6.25994	5.97344	6.24662	5.61372	5.81475	6.25994			MMP-10	6.08559	6.57502	7.13549	7.58168	6.26191	7.19544	6.6166	6.3444	5.90165			MMP-10	8.31375	5.88522	7.17528	6.7957	6.47012	7.09172	6.89403	6.24312	7.61881	6.79709	7.59624	7.34014	6.56481	6.55053	7.61889	6.53561	6.29961			MMP-10	7.06241	6.59246	6.8451
	IL-10	1.74165	1.44258	0.83097	1.76948	2.31143	1.00557	1.88168	1.67616	1.47449	1.67616			IL-10	2.0737	1.76774	2.17603	2.12018	2.3448	1.64459	0.73088	1.02227	0.52425			IL-10	2.07306	1.62655	2.07465	1.90474	0.99099	2.01009	2.17479	1.56513	0.92898	1.64041	1.56048	2.19073	2.16987	1.04169	2.06597	1.59053	2.39911			IL-10	1.96314	1.69072	1.65301
	TNF	0.20463	0.39933	0.65896	0.51463	0.71685	-0.41288	0.69892	0.2662	0.4251	0.4251			TNF	0.56699	0.07724	1.45953	1.2414	0.97546	0.83412	0.90229	0.70393	1.49215			TNF	1.8534	0.85584	0.56997	1.78921	0.52474	2.43335	0.57368	0.9607	0.69559	1.16085	0.93434	0.73895	0.55244	1.33123	1.51133	1.37344	1.29166			TNF	0.34946	1.07352	1.1466
	CCL23	8.51706	8.38313	8.73496	9.152	9.48426	9.04808	7.9777	9.19705	9.08956	9.04808			CCL23	7.92368	8.98122	9.67286	9.503	8.11819	9.12965	9.14683	8.60005	9.55109			CCL23	10.536	9.40542	10.4213	10.5684	9.82285	10.5651	9.77207	9.61184	8.52484	8.89009	8.92489	10.3539	8.54071	9.42061	10.0213	8.7322	9.72529			CCL23	8.49634	9.02291	10.5094
	CD5	4.02794	3.97019	4.36773	4.44209	4.30444	4.01677	3.85297	3.87552	3.5816	4.01677			CD5	4.48554	4.51442	3.44488	3.7185	3.78672	3.81678	4.01799	3.31773	4.03707			CD5	3.53146	4.36196	2.94377	4.47474	4.11923	3.83901	3.2626	3.71583	4.44147	4.19982	3.95066	3.51179	3.88304	3.97102	3.94648	3.59368	4.00606			CD5	4.28494	4.67539	3.45636
	CCL3	3.91583	3.41757	4.01272	4.42197	4.25133	3.63888	3.60324	4.04554	4.28156	4.01272			CCL3	3.90457	4.46389	5.31418	3.21115	3.37466	4.48679	4.47372	3.77721	4.51501			CCL3	5.22194	4.36058	4.77029	6.3089	4.93568	5.70423	4.91627	4.36739	3.78101	3.85996	4.29973	4.52569	3.83722	4.65318	4.93944	4.48692	4.96221			CCL3	4.43679	4.69749	5.30447
	Flt3L	7.17356	7.20963	7.14554	7.63943	7.42321	7.68004	7.07346	7.12935	6.53872	7.17356			Flt3L	7.9446	6.80583	6.59249	6.23278	7.96285	6.30912	6.90583	7.16579	6.51872			Flt3L	8.10479	7.82188	4.95769	7.25236	7.22088	7.45126	6.882	6.0593	6.70353	6.81647	6.69988	7.439	7.595	7.28765	8.25888	7.05016	6.77154			Flt3L	7.91084	8.13513	6.32511
	CXCL6	8.73639	8.35853	8.2855	8.71974	8.52532	6.78296	8.76107	7.58879	7.77453	8.35853			CXCL6	7.55399	7.98874	7.29778	6.72138	6.7278	7.53522	7.78057	6.90725	7.1282			CXCL6	6.49977	7.16642	5.77956	9.24162	6.98088	9.20339	7.40269	6.01836	6.09153	7.307	6.07854	5.57459	4.94701	6.69764	7.1342	7.01003	6.83517			CXCL6	8.13805	7.13801	6.61089
	CXCL10	9.02744	8.52051	8.46973	8.51852	9.10494	9.85243	8.75691	8.30353	9.83242	8.75691			CXCL10	12.4709	11.7775	11.7466	10.3262	11.958	11.5258	12.8905	11.9054	12.8523			CXCL10	11.7114	11.3832	11.6699	11.9301	11.5076	11.0464	11.6037	11.6997	8.81038	10.2571	9.38538	11.7622	9.22837	12.5737	12.7568	12.1731	12.7431			CXCL10	8.50514	10.04	11.7327
	4EBP1	9.20102	9.00015	8.61179	9.11033	9.41715	8.17619	8.28538	8.03159	8.10706	8.61179			4EBP1	8.31841	8.66724	7.91587	7.82168	7.66302	7.77219	8.107	8.75417	7.52127			4EBP1	7.73391	9.32304	8.15793	8.59016	8.15855	9.93283	6.8338	7.96064	8.00306	8.00226	7.93986	7.43931	7.50664	8.58814	8.70821	7.50394	7.21852			4EBP1	8.54423	9.21266	7.98978
	SIRT2	5.64204	5.9376	5.2204	5.77773	5.64881	5.01005	5.99318	5.01997	5.09741	5.64204			SIRT2	4.91204	5.07037	5.07624	4.10404	4.3529	4.62961	4.90586	5.17306	4.10503			SIRT2	4.44325	5.62753	3.89288	6.21705	5.08536	6.3394	3.17931	4.54846	4.78264	4.73904	2.82955	3.22318	4.05687	3.88393	4.9463	3.6481	3.75153			SIRT2	5.47949	5.45427	4.80136
	CCL28	1.54192	1.73007	0.59349	0.86029	0.90555	1.32531	0.7609	0.71506	1.00583	0.90555			CCL28	0.59205	0.31279	0.42188	0.41674	0.52132	0.21718	0.86676	0.86269	0.99769			CCL28	1.07911	0.68242	0.80903	0.41893	1.52785	1.49766	1.17206	0.65528	1.08746	0.76249	0.34577	0.97483	1.26335	0.07278	1.00892	1.41133	0.29867			CCL28	1.25483	1.36315	1.20153
	DNER	5.68037	5.82893	5.95838	6.07377	5.15643	5.75663	5.91905	5.66396	5.49206	5.75663			DNER	5.84199	5.74158	5.58882	5.99632	5.58364	5.39126	6.2811	5.95409	5.72629			DNER	5.51766	5.58779	5.51794	5.00095	5.84468	5.83886	5.49854	5.08254	5.5625	5.94729	5.4467	5.52464	5.80333	5.40621	5.93495	5.84461	5.65794			DNER	6.01274	5.15563	5.42136
	EN-RAGE	1.47187	1.85166	2.2951	2.02332	2.31046	1.82135	2.30558	2.28997	2.02834	2.02834			EN-RAGE	1.81846	1.51768	0.72995	1.06631	1.32632	1.77035	2.56375	1.77323	0.51408			EN-RAGE	1.39507	1.54779	3.2827	3.41943	1.82677	2.32949	1.41392	1.54566	0.81611	1.18734	2.41614	1.3945	2.11	2.27931	2.59541	0.67403	0.84898			EN-RAGE	1.22526	0.79273	2.2422
	CD40	11.9011	11.6521	11.8243	11.9003	11.847	11.1642	11.7277	11.1994	11.2947	11.7277			CD40	11.2348	11.5967	11.2294	11.0539	11.4027	11.0345	11.3033	11.6096	10.6387			CD40	10.7016	11.6543	10.5954	11.8043	10.7713	12.4725	10.8109	10.7335	11.0289	11.0658	10.0621	10.1322	10.7595	10.5566	11.7729	10.7063	10.3952			CD40	11.6381	11.3774	10.8274
	IFN-γ	5.08312	2.87464	3.92528	4.02483	4.09025	5.20796	4.5124	4.11836	6.3355	4.11836			IFN-γ	4.93897	6.78193	8.53964	4.74024	9.24088	7.78152	4.79243	8.26784	8.55483			IFN-γ	5.72295	7.40591	7.32443	7.29922	7.50006	5.68639	8.12092	8.91943	4.33274	6.42863	3.50014	6.33736	4.28901	7.44497	10.894	8.78578	9.60381			IFN-γ	3.93566	4.90128	6.96252
	FGF-19	5.93162	7.36992	5.03656	7.17324	4.46131	5.76647	6.98512	6.55953	6.56149	6.55953			FGF-19	8.37789	6.50284	8.39674	5.30392	5.8165	4.41841	6.26935	6.8904	6.45648			FGF-19	5.43414	6.66568	6.75025	6.17207	4.88945	5.49964	4.97652	7.43568	6.29018	5.11986	3.85844	3.34747	5.31642	5.39911	5.97336	6.07836	5.41014			FGF-19	6.37577	5.75443	7.5277
	IL-4	0.59976	-0.28937	1.37425	-0.56457	2.11546	1.30285	1.84586	0.93513	-0.29778	0.93513			IL-4	1.02071	0.44881	1.13551	0.60613	1.06847	-0.06457	0.94943	0.84313	0.60377			IL-4	0.68757	1.49744	-0.38421	1.77466	1.29437	2.615	1.75411	-0.48203	1.28976	1.23882	1.65629	0.90746	1.4177	0.78351	0.88588	0.83194	0.79049			IL-4	0.74283	1.241	1.64599
	MCP-2	8.48773	8.29666	8.04274	8.21614	7.61096	8.52035	8.75197	8.7176	8.14672	8.29666			MCP-2	11.7946	11.6345	11.1448	10.1869	11.3151	7.98971	11.0038	11.3703	11.1365			MCP-2	10.7891	9.20277	9.95482	10.358	11.3029	10.2818	11.3933	10.8341	9.12551	9.31947	5.7377	9.03841	8.47071	10.6213	12.7665	10.2171	11.137			MCP-2	8.48896	8.82481	9.67989
	CASP-8	2.95371	2.53637	2.45858	2.75163	3.04939	1.90408	2.63938	2.21526	2.54216	2.54216			CASP-8	2.18354	1.88666	1.67713	1.29426	1.50619	1.62181	1.84135	1.66509	1.68208			CASP-8	1.88171	1.65941	1.86214	2.83613	1.9215	3.0802	1.51173	2.0726	1.6442	1.38418	1.5336	1.91566	1.59327	2.34966	2.04461	1.16813	1.40233			CASP-8	2.2896	2.41306	2.2688
	CCL25	3.37405	3.04766	2.93211	4.02623	3.71944	3.48413	3.14117	3.6074	3.7133	3.48413			CCL25	3.8291	4.2039	4.52583	2.54709	4.03353	2.85105	4.52662	3.9782	3.29362			CCL25	4.14609	2.95888	2.5917	3.62375	3.75077	4.2084	3.32738	4.59907	3.50206	3.42667	2.4838	3.11203	3.90581	3.31186	3.28277	4.01993	3.35006			CCL25	3.88516	3.62082	3.55798
	CX3CL1	1.92833	1.92405	1.76931	2.95724	1.82404	1.59233	2.2844	1.69711	2.26433	1.92405			CX3CL1	1.79376	1.13073	2.85701	2.58406	2.81363	1.71061	3.53325	2.05535	2.71631			CX3CL1	1.89622	0.17673	3.27118	2.61755	2.84929	2.27241	1.80259	0.70217	1.76664	3.16472	1.53695	2.05459	1.80676	3.22761	3.45742	2.74417	3.66782			CX3CL1	2.67389	1.83155	2.11142
	TNFRSF9	3.92168	3.03909	3.89262	4.14737	3.85459	3.18743	3.51806	3.3645	3.24404	3.51806			TNFRSF9	3.69355	3.5473	2.87731	2.87197	3.36504	3.87061	3.95711	3.53887	3.37542			TNFRSF9	4.1526	2.46136	3.26519	3.77521	3.93765	3.81449	3.48764	3.20548	4.36294	4.56103	3.86067	3.77308	3.97771	2.45754	3.7394	3.88695	3.54718			TNFRSF9	4.42921	4.07117	4.18682
	NT3	2.38563	1.78966	2.05486	1.95821	2.94182	1.90829	1.83355	2.08602	1.36726	1.95821			NT3	1.42839	2.37776	1.55608	1.25103	0.63921	1.73572	2.06109	3.16972	1.76154			NT3	1.53273	2.03678	0.96942	2.46473	3.21585	2.12539	2.48258	1.3969	1.67903	1.34896	2.41998	1.16005	2.19279	1.23662	2.02624	2.27848	0.45441			NT3	2.19986	1.87274	3.49385
	TWEAK	6.23524	6.32918	6.33832	6.47742	6.11295	5.83143	6.09134	6.28466	5.7791	6.23524			TWEAK	6.16078	5.8898	5.62749	5.87169	5.76289	5.80525	6.19391	6.09518	5.97624			TWEAK	5.58608	5.1668	5.14419	6.63938	5.98301	6.53878	5.72638	5.52124	6.05843	6.33503	5.94901	5.48992	6.06531	5.41716	6.16997	5.98933	5.7283			TWEAK	7.12586	6.43316	5.81385
	CCL20	6.7398	5.98696	6.48882	6.45068	6.88124	5.09526	5.56779	7.46751	10.6562	6.48882			CCL20	7.76953	7.69161	7.77348	6.36449	6.22818	5.92365	7.06853	7.32193	7.10799			CCL20	8.73861	6.35335	7.56137	7.61406	7.72634	7.3178	6.73118	7.38614	6.04275	7.71057	5.19728	6.21543	5.92466	6.00779	7.58209	6.18723	6.78191			CCL20	6.69538	6.14449	8.3472
	ST1A1	3.43262	3.14668	2.97757	2.84253	2.82848	2.76621	3.0066	2.85613	2.93871	2.93871			ST1A1	3.70092	3.12339	2.23934	2.64728	2.49752	2.7602	3.19225	2.28897	2.3155			ST1A1	1.34261	2.90328	2.16696	2.76619	2.39389	3.21792	0.7787	2.41678	2.59021	2.73136	1.27557	1.42647	1.87661	1.27119	2.39317	2.01888	2.13043			ST1A1	2.75286	3.56516	1.67509
	STAMBP	5.49471	5.21309	5.26462	5.28296	5.25236	4.13787	5.1999	3.86757	4.39342	5.21309			STAMBP	5.85359	4.98473	4.29952	4.15695	3.73308	4.11458	4.50042	4.80778	3.48744			STAMBP	3.25768	4.61976	2.96198	5.74418	4.18198	8.24754	2.71682	3.60989	3.06095	3.43882	2.75811	2.47482	3.60621	3.27142	4.39546	2.72426	2.96569			STAMBP	4.87156	5.86234	3.65222
	IL-5	1.587	1.27372	1.4576	0.69021	1.27631	2.39214	1.48201	0.98838	1.26152	1.27631			IL-5	1.5508	1.69185	2.68452	0.36371	0.65455	1.23592	0.75651	1.25949	1.54801			IL-5	2.13695	1.16206	0.9286	2.17414	1.89309	3.26192	1.70188	0.56054	1.18847	1.63937	1.09358	1.79161	0.83788	1.16615	0.38152	2.2691	2.05906			IL-5	0.68391	1.916	2.35474
	ADA	3.48396	3.13013	3.21418	3.58656	3.12897	2.74328	3.29197	3.23401	2.60032	3.21418			ADA	3.22981	3.35698	3.27389	2.44315	2.09657	3.16489	3.68384	3.07203	3.30718			ADA	4.0427	4.99762	3.5939	3.67378	2.87497	4.11263	2.73609	4.07481	3.37911	3.57539	3.51371	3.08507	2.72001	4.60853	3.81405	3.24194	3.81008			ADA	3.193	3.52447	3.81309
	TNFB	1.80072	2.00583	1.6638	1.98665	2.3047	1.16036	2.20084	2.44251	2.12474	2.00583			TNFB	2.39029	1.61655	1.44882	2.03163	2.39597	2.37573	1.79145	1.92996	2.74646			TNFB	2.73286	0.70574	0.93213	2.16486	0.88069	1.8403	0.45027	2.37674	1.56901	2.58964	2.56331	1.77102	1.57619	1.81707	2.70826	2.35562	2.93102			TNFB	2.3119	1.59865	1.37025
	CSF-1	7.64238	7.35443	7.574	7.44899	7.33218	7.27197	7.5833	7.30931	6.93977	7.35443			CSF-1	8.07809	8.2853	8.17493	7.95445	8.1651	7.62311	7.92852	7.96431	8.05139			CSF-1	8.22317	8.01564	8.03412	8.54657	8.38563	8.65608	8.1587	7.94669	7.31312	7.9174	7.90201	8.02819	7.58529	8.35508	8.46626	7.93023	8.34703			CSF-1	7.22062	7.67926	8.17297
	Mean	IL8	VEGFA	CD8A	MCP3	GDNF	CDCP1	CD244	IL7	OPG	TGFbeta1	uPA	IL6	MCP1	CXCL11	AXIN1	TRAIL	CXCL9	CST5	OSM	CXCL1	CCL4	CD6	SCF	IL18	TGFalpha	MCP4	CCL11	TNFSF14	MMP1	LIFR	FGF21	CCL19	IL10RB	IL18R1	PDL1	CXCL5	TRANCE	HGF	IL12B	ARTN	MMP10	IL10	TNF	CCL23	CD5	CCL3	Flt3L	CXCL6
	Hc	2.58777	8.03879	7.63932	0.56628	1.33119	0.10758	5.14897	1.10079	8.22279	4.04415	8.71343	1.51415	9.19894	6.7107	5.63826	5.25696	4.86419	4.41924	1.96753	9.41737	4.62624	3.25878	6.90536	6.62396	1.0214	11.859	5.55372	3.13236	11.8015	0.92048	2.65648	7.34167	4.09993	5.74172	4.84995	10.1218	2.84949	6.2776	4.54242	1.16924	6.25994	1.67616	0.4251	9.04808	4.01677	4.01272	7.17356	8.35853
	Non-vaccinated-0	2.92766	8.30334	7.39323	1.14519	1.75182	0.36376	4.79131	0.4121	8.25294	4.14246	9.02247	2.49345	10.0607	9.06154	5.18117	5.85535	5.543	3.88303	2.67793	8.84247	4.1358	3.39049	6.97739	7.36471	1.27008	10.9988	5.48426	2.84737	11.1782	1.55106	3.36944	8.47137	3.9005	6.51489	4.5774	9.75716	2.54254	6.38497	5.16804	0.44977	6.3444	1.76774	0.90229	8.98122	3.94707	4.46389	6.80583	7.29778
	Non-vaccinated-1	3.27709	8.30944	7.78972	1.88993	1.25387	0.63937	4.3138	0.306545	8.50255	3.87398	9.24909	3.0503	9.98055	8.24094	4.35369	5.22151	5.56822	4.02489	2.53568	8.51316	4.26985	3.05788	6.86179	7.64783	1.40953	11.0488	5.60023	3.0732	11.8597	1.30682	3.34519	8.26906	4.00757	6.36902	4.76547	8.50877	2.41382	6.59738	4.81044	1.28625	6.72135	1.63348	0.945385	9.66856	3.96084	4.66509	7.13552	6.5987
	Non-vaccinated-2	2.50083	8.31559	8.04047	1.25151	1.73543	0.64426	4.51711	0.38244	8.11212	3.98537	9.05616	1.61712	9.60443	7.43961	4.81762	5.26206	5.15376	4.05379	1.84984	8.90064	4.25353	3.37281	6.56148	7.31551	1.21266	11.5658	5.62859	2.57274	12.2169	1.06115	3.46035	7.89769	4.20145	5.99625	4.97144	9.01479	3.04282	6.51391	4.81359	1.19629	6.80864	1.69072	0.72079	9.02291	4.28494	4.33608	7.23694	6.61089
	1-dose vaccine-0	3.18598	8.24872	7.87375	1.06059	2.24163	0.835245	4.59271	0.221985	8.64451	3.93487	9.16258	2.30531	9.78692	9.17214	4.62213	6.11085	5.27747	4.09436	3.51215	8.65895	4.5424	3.36617	7.35016	7.54773	1.38863	10.9906	5.83242	2.77242	11.4649	1.52372	3.20678	8.73322	4.47111	6.26727	4.96621	9.24594	2.64521	6.53214	5.94834	1.43662	6.81475	2.03791	1.10403	9.26302	3.94649	4.69161	6.89886	6.83578
	1-dose vaccine-1	3.06223	8.46148	7.18674	1.1041	1.90228	1.00907	4.33337	0.209895	8.51952	3.8114	9.00215	2.6739	9.53674	7.61356	4.0884	5.4334	5.54589	4.14451	2.24103	8.42103	4.33484	2.91587	6.59746	7.46051	1.38163	11.0183	5.39193	2.70043	11.7789	1.13992	3.6922	8.09334	3.99318	6.40018	4.91868	7.91979	2.32592	6.49712	4.98067	1.22286	7.0884	1.60996	0.67911	9.82419	3.78715	4.98015	7.22368	6.67534
	1-dose vaccine-2	2.59194	8.44399	7.57011	1.14942	1.67816	0.82295	4.43773	0.49879	8.18848	4.38498	8.85856	1.68195	9.48606	7.47157	4.89701	5.3537	5.31707	4.31107	2.06304	8.75628	4.66648	3.51747	6.62576	7.12345	1.31196	11.6162	5.70074	2.74885	12.479	1.17757	3.85366	7.85643	4.27395	6.04985	4.89741	9.56113	3.00534	6.58217	5.03281	1.14857	7.00115	1.70334	0.970905	9.29354	4.34133	4.64736	7.55293	7.07258
	2-dose vaccine-0	2.52568	8.20871	7.03744	1.34097	2.21678	0.34595	4.70279	-0.17242	8.2878	3.77367	9.01614	2.38556	9.62043	8.01293	4.47945	5.70967	6.10245	4.32084	2.18422	8.4659	3.94609	3.60625	6.94739	7.36046	1.17386	10.7476	5.60885	2.64596	11.2158	1.02405	3.49837	8.83517	3.99652	6.128	4.18732	8.94614	2.28933	6.25937	5.72275	1.02906	7.20082	1.41225	1.25908	9.13758	4.01877	4.57375	6.80138	6.84559
	2-dose vaccine-1	2.89893	8.5542	7.51793	1.05614	1.74168	0.363835	4.76771	0.61644	8.39284	4.39694	8.792	1.87803	9.36546	7.4167	5.50802	5.11505	5.0727	4.42947	2.50685	8.67352	4.16093	2.86559	6.79006	7.69264	1.267	11.3951	5.43973	2.98634	12.0092	0.95848	3.57323	7.76659	4.31101	6.46434	5.113	9.0488	2.50055	6.70156	4.66512	0.80625	7.72695	1.3762	0.699775	9.73354	4.24355	4.42509	7.08272	6.91951
	2-dose vaccine-2	2.45012	8.37077	7.67509	0.76123	1.87644	0.28954	4.91909	0.56191	8.15578	4.51674	8.72974	1.43509	9.57015	6.62925	5.74436	5.42877	4.81255	4.28235	1.9818	9.04228	4.36908	3.38871	6.78952	6.97982	1.00952	11.4876	5.66115	2.64601	11.9098	0.93622	3.31336	7.63325	4.12345	5.96676	4.92094	9.99928	3.02547	6.35548	4.95513	1.29769	7.2152	1.2071	0.66212	8.98717	4.24758	4.05494	6.99484	7.14646
Expressed as log2FC over the mean healthy controls per cytokine
		IL8	VEGFA	CD8A	MCP3	GDNF	CDCP1	CD244	IL7	OPG	TGFβ1	uPA	IL6	MCP1	CXCL11	AXIN1	TRAIL	CXCL9	CST5	OSM	CXCL1	CCL4	CD6	SCF	IL18	TGFα	MCP4	CCL11	TNFSF14	MMP1	LIFR	FGF21	CCL19	IL10RB	IL18R1	PDL1	CXCL5	TRANCE	HGF	IL12B	ARTN	MMP10	IL10	TNF	CCL23	CD5	CCL3	Flt3L	CXCL6
	Hc	0.0293911	0.08052	0.00986778	-0.180354	0.173599	-0.125798	0.112222	-0.242499	-0.0137678	0.376667	0.0666322	-0.153009	0.133971	0.0415722	-0.260059	0.0128022	0.0791522	0.116492	0.108638	-0.0468144	-0.0944611	0.0286967	-0.00844556	-0.00611778	-0.0364322	-0.0847167	0.00514778	-0.0826944	0.178336	0.0477278	-0.0755933	0.149964	-0.0880156	0.08525	0.0204989	0.212358	-0.378847	-0.0112378	-0.0526944	-0.09025	0.180827	-0.105714	-0.0393511	-0.205436	0.0320356	-0.0584267	0.0501	-0.188216
	Non-vaccinated-0	0.33989	0.26455	-0.24609	0.57891	0.42063	0.25618	-0.35766	-0.68869	0.03015	0.09831	0.30904	0.9793	0.86174	2.35084	-0.45709	0.59839	0.67881	-0.53621	0.7104	-0.5749	-0.49044	0.13171	0.07203	0.74075	0.24868	-0.86017	-0.06946	-0.28499	-0.62338	0.63058	0.71296	1.1297	-0.19943	0.77317	-0.27255	-0.36463	-0.30695	0.10737	0.62562	-0.71947	0.08446	0.09158	0.47719	-0.06686	-0.0697	0.45117	-0.36773	-1.06075
	Non-vaccinated-1	0.68932	0.27065	0.1504	1.32366	-0.077325	0.53179	-0.83517	-0.794245	0.27976	-0.170175	0.53566	1.53615	0.78161	1.53024	-1.28457	-0.03545	0.704035	-0.394355	0.568155	-0.90421	-0.35639	-0.2009	-0.04357	1.02387	0.38813	-0.81018	0.046505	-0.05916	0.058205	0.386335	0.688715	0.927395	-0.09236	0.6273	-0.08448	-1.61302	-0.43567	0.319775	0.268015	0.117005	0.461405	-0.04268	0.520285	0.620485	-0.05593	0.65237	-0.03804	-1.75982
	Non-vaccinated-2	-0.08694	0.2768	0.40115	0.68523	0.40424	0.53668	-0.63186	-0.71835	-0.11067	-0.05878	0.34273	0.10297	0.40549	0.72891	-0.82064	0.0051	0.28957	-0.36545	-0.11769	-0.51673	-0.37271	0.11403	-0.34388	0.69155	0.19126	-0.29318	0.07487	-0.55962	0.41534	0.14067	0.80387	0.55602	0.10152	0.25453	0.12149	-1.107	0.19333	0.23631	0.27117	0.02705	0.5487	0.01456	0.29569	-0.02517	0.26817	0.32336	0.06338	-1.74764
	1-dose vaccine-0	0.598205	0.20993	0.234425	0.494315	0.91044	0.727665	-0.55626	-0.878805	0.42172	-0.10928	0.44915	0.791155	0.58798	2.46143	-1.01613	0.853885	0.41328	-0.32488	1.54462	-0.75842	-0.08384	0.107385	0.4448	0.92377	0.36723	-0.868425	0.278695	-0.359945	-0.336675	0.603245	0.550305	1.39155	0.37118	0.525555	0.11626	-0.87585	-0.204275	0.254535	1.40593	0.26738	0.554805	0.36175	0.67893	0.21494	-0.07028	0.67889	-0.2747	-1.52275
	1-dose vaccine-1	0.474455	0.42269	-0.45258	0.537815	0.57109	0.901485	-0.8156	-0.890895	0.296725	-0.232755	0.288715	1.15976	0.3378	0.90286	-1.54985	0.176445	0.6817	-0.27473	0.273495	-0.996345	-0.291395	-0.34291	-0.307895	0.83655	0.36023	-0.840675	-0.16179	-0.431935	-0.022685	0.21944	1.03572	0.75167	-0.106745	0.65846	0.068735	-2.202	-0.523575	0.21952	0.438245	0.05362	0.828465	-0.066205	0.25401	0.776115	-0.229625	0.96743	0.050125	-1.68319
	1-dose vaccine-2	0.00417	0.405205	-0.06921	0.583135	0.346975	0.71537	-0.711235	-0.602	-0.034315	0.34083	0.145125	0.1678	0.287125	0.760865	-0.741255	0.096735	0.452885	-0.108175	0.095505	-0.661095	0.04024	0.258685	-0.2796	0.499495	0.29056	-0.242825	0.14702	-0.383515	0.677495	0.25709	1.19718	0.51476	0.17402	0.308135	0.047465	-0.56066	0.15585	0.30457	0.49039	-0.02067	0.741205	0.02718	0.545805	0.24546	0.324565	0.63464	0.379365	-1.28595
	2-dose vaccine-0	-0.06209	0.16992	-0.60188	0.77469	0.88559	0.23837	-0.44618	-1.27321	0.06501	-0.27048	0.30271	0.87141	0.42149	1.30223	-1.15881	0.45271	1.23826	-0.0984	0.21669	-0.95147	-0.68015	0.34747	0.04203	0.7365	0.15246	-1.11141	0.05513	-0.4864	-0.58577	0.10357	0.84189	1.4935	-0.10341	0.38628	-0.66263	-1.17565	-0.56016	-0.01823	1.18033	-0.14018	0.94088	-0.26391	0.83398	0.0895	0.002	0.56103	-0.37218	-1.51294
	2-dose vaccine-1	0.311155	0.51541	-0.121385	0.489865	0.410485	0.256255	-0.381265	-0.48435	0.170055	0.35279	0.078575	0.363885	0.166515	0.706	-0.130245	-0.141905	0.20851	0.010225	0.53932	-0.743855	-0.46531	-0.39319	-0.1153	1.06869	0.245605	-0.463885	-0.113985	-0.14602	0.20767	0.038	0.91675	0.424925	0.21108	0.72262	0.26305	-1.07299	-0.34894	0.42396	0.122695	-0.36299	1.46701	-0.299955	0.274675	0.68546	0.226785	0.412375	-0.09084	-1.43902
	2-dose vaccine-2	-0.13765	0.33198	0.03577	0.19495	0.54525	0.18196	-0.22988	-0.53888	-0.06701	0.47259	0.01631	-0.07906	0.37121	-0.08145	0.1061	0.17181	-0.05164	-0.13689	0.01427	-0.37509	-0.25716	0.12993	-0.11584	0.35586	-0.01188	-0.37144	0.10743	-0.48635	0.10821	0.01574	0.65688	0.29158	0.02352	0.22504	0.07099	-0.12251	0.17598	0.07788	0.41271	0.12845	0.95526	-0.46906	0.23702	-0.06091	0.23081	0.04222	-0.17872	-1.21207
[truncated: 82 more columns]

## Sheet: Figure 4b
Kinetics of CXCL-10, CXCL11, IFN-gamma, MCP-2, IL-6, and MCP-3. NPX, normalized protein expression
CXCL11	Hc	6.96035	6.7107	6.14109	7.34066	6.8767	6.45881	6.64114	6.16979	7.47121
	Non-vac	8.72195	8.42667	9.53829	9.29596	9.06154	8.26074	9.1546	9.22144	9.84775
0w	1-dose	9.13022	9.21405	9.62327	8.41059	8.66459
	2-dose	6.16334	7.08239	8.45483	8.14908	8.01293
	Non-vac	8.36099	9.20729	7.88142	8.99416	8.41791	9.11281	8.93117	8.12088	7.19774	7.88389	6.72799	7.81447	6.31476	9.62904	9.60311	8.76256	9.55029
1w	1-dose	8.31811	6.69046	7.58354	7.6823	7.15245	7.49947	5.47823	6.84214	8.58081	10.0172	7.64358	6.60209	7.68338
	2-dose	5.19766	5.62911	7.24532	8.02113	7.58808	7.93884	6.75134
	Non-vac	7.97115	8.14625	9.13308	8.19808	7.82711	6.07911	7.47244	5.45749	6.46144	7.26161	5.56868	6.03899	6.58035	6.47863	9.72952	9.63013
2w	1-dose	8.13865	8.1141	6.73822	7.26371	8.03647	5.46336	6.54751	5.60346	6.26897	8.00527	8.96138	6.80518	8.3664	9.76466	8.35144	8.89246	7.07986	7.10706	6.44968	7.53092	7.90882
	2-dose	6.14764	5.96542	6.85427	5.3771	5.5522	6.58179	6.1004	7.15174	6.81018	8.19355	7.91308	5.60346
CXCL10	Hc	9.02744	8.52051	8.46973	8.51852	9.10494	9.85243	8.75691	8.30353	9.83242
	Non-vac	12.4709	11.7775	11.7466	10.3262	11.958	11.5258	12.8905	11.9054	12.8523
0w	1-dose	12.0749	12.1452	12.5961	11.27	11.446
	2-dose	9.24175	10.5888	11.5668	11.1415	11.9566
	Non-vac	11.7114	11.3832	11.6699	11.9301	11.5076	11.0464	11.6037	11.6997	8.81038	10.2571	9.38538	11.7622	9.22837	12.5737	12.7568	12.1731	12.7431
1w	1-dose	11.6904	9.82627	10.7677	9.89056	9.84797	10.6444	8.72126	9.60333	10.6435	12.8798	9.10016	9.66692	10.9509
	2-dose	7.80063	8.59962	9.49744	9.92882	9.84209	10.9347	9.39785
	Non-vac	8.50514	10.04	11.7327	10.9026	9.95087	8.40775	8.66087	7.29996	7.87039	8.48788	7.59414	8.76908	9.7989	9.3107	10.6699	11.1984
2w	1-dose	11.0673	9.86568	8.74628	9.33723	9.85288	7.9889	8.56206	7.46588	8.49025	9.22346	10.2961	8.81372	9.36347	11.1463	10.9123	10.9158	9.41075	9.43717	9.04813	9.88363	9.47081
	2-dose	8.05548	8.04768	9.42934	7.30042	8.12404	9.06274	8.04224	9.19545	8.91296	10.2868	10.1736	7.46588
MCP-2	Hc	8.48773	8.29666	8.04274	8.21614	7.61096	8.52035	8.75197	8.7176	8.14672
	Non-vac	11.7946	11.6345	11.1448	10.1869	11.3151	7.98971	11.0038	11.3703	11.1365
0w	1-dose	11.2247	10.6478	9.88415	9.82519	10.8408
	2-dose	9.43321	8.87007	9.19621	8.60944	11.6628
	Non-vac	10.7891	9.20277	9.95482	10.358	11.3029	10.2818	11.3933	10.8341	9.12551	9.31947	5.7377	9.03841	8.47071	10.6213	12.7665	10.2171	11.137
1w	1-dose	10.3164	7.53143	7.63531	9.34596	7.99259	9.61749	7.77585	8.18383	9.89998	12.0468	9.30048	8.95962	8.74456
	2-dose	7.8686	7.72187	8.53407	9.73849	9.86339	9.68791	6.6546
	Non-vac	8.48896	8.82481	9.67989	9.0173	8.18856	8.53863	8.53449	8.75308	7.85457	7.7163	8.02384	5.42614	8.61032	8.24779	9.03854	10.4614
2w	1-dose	7.4417	9.20663	7.4424	6.79346	9.24309	7.33728	7.01567	8.26973	8.68405	8.19326	6.82718	7.54266	9.23165	8.12064	9.34576	9.09535	8.20026	8.72409	8.47581	8.14495	9.00726
	2-dose	7.55885	9.06168	7.9623	7.04591	7.31473	7.75679	7.25322	8.87436	8.77959	9.22963	6.97458	8.26973
IFN-γ	Hc	5.08312	2.87464	3.92528	4.02483	4.09025	5.20796	4.5124	4.11836	6.3355
	Non-vac	4.93897	6.78193	8.53964	4.74024	9.24088	7.78152	4.79243	8.26784	8.55483
0w	1-dose	5.34348	7.53819	8.20338	7.36301	8.68888
	2-dose	4.14096	5.70242	6.98041	6.18631	8.03143
	Non-vac	5.72295	7.40591	7.32443	7.29922	7.50006	5.68639	8.12092	8.91943	4.33274	6.42863	3.50014	6.33736	4.28901	7.44497	10.894	8.78578	9.60381
1w	1-dose	6.8281	4.03347	5.16909	4.63034	4.90444	5.30101	4.00218	4.24572	4.12901	9.68409	4.00914	3.97467	5.87052
	2-dose	2.29492	3.13524	4.12725	4.77136	5.15319	4.98177	3.72863
	Non-vac	3.93566	4.90128	6.96252	6.14307	4.74359	1.30481	3.97272	3.05074	3.38139	3.43445	3.20814	3.67472	3.95463	4.49744	4.93182	6.06001
2w	1-dose	4.22938	4.80103	3.94098	3.99105	4.17862	2.1411	4.51116	3.9283	3.80872	5.18814	5.16608	3.7438	2.83364	4.68252	6.87706	4.4989	3.64235	4.98355	4.2107	4.69205	4.75408
	2-dose	3.09225	3.97662	3.57222	1.7821	4.35308	4.50084	3.34343	4.14885	4.55606	4.5264	4.30661	3.9283
IL-6	Hc	1.51415	1.62328	1.36113	0.92865	1.55902	0.64571	1.59497	1.33772	1.68564
	Non-vac	2.21136	3.03459	4.61003	1.7539	2.76491	2.18318	2.01817	4.0227	3.15362
0w	1-dose	2.36291	1.68022	1.88352	2.2477	2.52084
	2-dose	1.80161	2.18784	2.61858	2.38556	2.4661
	Non-vac	5.08461	2.86688	4.88739	4.36162	3.54659	3.04989	3.38715	2.3574	1.20146	1.2916	1.11677	2.2687	3.18724	4.53008	4.33958	2.42837	3.6874
1w	1-dose	3.52834	2.04464	2.33205	3.09853	1.51053	3.93296	1.44243	1.79329	3.01576	4.3697	0.96032	1.66738	3.04562
	2-dose	1.48563	1.75831	1.33945	1.6881	1.99776	4.30806	3.7099
	Non-vac	1.26135	2.36077	3.12334	2.60683	1.54841	1.48765	1.15975	1.61712	0.80502	1.56061	1.27714	1.2382	2.23772	2.76245	2.22192	3.42957
2w	1-dose	2.28096	2.23443	1.93203	1.50996	1.27018	0.82058	1.9972	1.93071	1.46254	0.78798	1.83755	1.53784	2.54426	2.2663	3.2635	2.22502	1.6334	1.67737	1.84992	1.68653	0.97687
	2-dose	1.95859	1.46886	1.19952	1.28978	0.62078	1.27623	1.67588	1.61679	0.91817	2.61371	1.99976	1.93071
MCP-3	Hc	0.08929	0.64211	0.44917	0.83858	0.62443	1.08303	0.56628
	Non-vac	1.41025	1.04262	4.16556	0.73848	0.61616	0.31903	1.40217	1.15145	1.25162
0w	1-dose	1.37722	0.64171	1.32545	0.79574
	2-dose	1.34097	1.49499	0.8423	0.8672	1.40168
	Non-vac	4.47201	1.84099	4.50519	4.23227	1.88096	4.70233	1.48603	2.18763	0.45651	1.03636	1.97533	0.64859	4.66793	1.89891	0.26036	2.53373
1w	1-dose	2.32352	0.71604	2.11931	1.02943	0.36891	2.53106	0.67895	0.83738	2.06217	3.02449	0.50657	0.33419	1.17876
	2-dose	0.22433	0.75484	1.35745	2.30783	2.12817
	Non-vac	1.25151	2.28323	2.76116	3.35748	1.41449	0.73135	0.78318	1.06823	1.44737	1.09782	0.97988	0.06354	1.26982	0.18256	2.0515	1.75988
2w	1-dose	0.15441	1.77764	0.63896	1.62017	1.18773	1.46945	0.93446	0.55821	0.39143	2.08207	1.45992	0.19582	1.36708	1.8817	2.57837	2.51381	0.24895	0.27847	1.13775	1.16108	0.6678
	2-dose	0.89012	0.83967	0.76123	1.29119	0.69232	0.28242	0.29593	1.22507	1.63097	1.78595	0.55821

[truncated: 10 more sheets: Figure 4c, Figure 5, Figure 6 and Supp Figure 9, Supp Figure 1, Supp Figure 2, Supp Figure 3 and 4, Supp Figure 5, Supp Figure 6, Supp Figure 7 and 8, Supp Figure 9]
